# Supplementary material for: Design, Synthesis and Bioactivity of Novel Low Bee-Toxicity Compounds Based on Flupyrimin
Source: Molecules. 2022 Sep 19;27(18):6133. doi: 10.3390/molecules27186133 (PMC9505580; doi:10.3390/molecules27186133)
Supplement: Supplementary file 1 [file molecules-27-06133-s001.zip]

Archive with 1 entries (1 files):
- molecules-1917871-supplementary.pdf
